# Supplementary material for: Characterizing the nectar microbiome of the non-native tropical milkweed, Asclepias curassavica, in an urban environment
Source: PLoS One. 2020 Sep 2;15(9):e0237561. doi: 10.1371/journal.pone.0237561 (PMC7467256; doi:10.1371/journal.pone.0237561)
Supplement: S1 Table — The index sequences were adding in the second PCR for multiplexing the samples on the Illumina MiSeq. (XLSX) [file pone.0237561.s001.xlsx]

## Sheet: 16S_Plate
Sample	Forward adaptor	barcode 1	overlap	Fusion primer sequence	Reverse adaptor	barcpde 2	overlap	Fusion primer sequence
SCBG_001_01	AATGATACGGCGACCACCGAGATCTACAC	GCACACGC	TCGTCGGCAGCGTC	AATGATACGGCGACCACCGAGATCTACACGCACACGCTCGTCGGCAGCGTC	CAAGCAGAAGACGGCATACGAGAT	ACGCGCAC	GTCTCGTGGGCTCGG	CAAGCAGAAGACGGCATACGAGATACGCGCACGTCTCGTGGGCTCGG
SCBG_008_09	AATGATACGGCGACCACCGAGATCTACAC	GCACACGC	TCGTCGGCAGCGTC	AATGATACGGCGACCACCGAGATCTACACGCACACGCTCGTCGGCAGCGTC	CAAGCAGAAGACGGCATACGAGAT	AGTACTAT	GTCTCGTGGGCTCGG	CAAGCAGAAGACGGCATACGAGATAGTACTATGTCTCGTGGGCTCGG
SCBG_112_18	AATGATACGGCGACCACCGAGATCTACAC	GCACACGC	TCGTCGGCAGCGTC	AATGATACGGCGACCACCGAGATCTACACGCACACGCTCGTCGGCAGCGTC	CAAGCAGAAGACGGCATACGAGAT	ACTAATCA	GTCTCGTGGGCTCGG	CAAGCAGAAGACGGCATACGAGATACTAATCAGTCTCGTGGGCTCGG
SCBG_111_28	AATGATACGGCGACCACCGAGATCTACAC	GCACACGC	TCGTCGGCAGCGTC	AATGATACGGCGACCACCGAGATCTACACGCACACGCTCGTCGGCAGCGTC	CAAGCAGAAGACGGCATACGAGAT	CTCTCTCT	GTCTCGTGGGCTCGG	CAAGCAGAAGACGGCATACGAGATCTCTCTCTGTCTCGTGGGCTCGG
CSUF_001_01	AATGATACGGCGACCACCGAGATCTACAC	GCACACGC	TCGTCGGCAGCGTC	AATGATACGGCGACCACCGAGATCTACACGCACACGCTCGTCGGCAGCGTC	CAAGCAGAAGACGGCATACGAGAT	TATATGTG	GTCTCGTGGGCTCGG	CAAGCAGAAGACGGCATACGAGATTATATGTGGTCTCGTGGGCTCGG
CSUF_121_09	AATGATACGGCGACCACCGAGATCTACAC	GCACACGC	TCGTCGGCAGCGTC	AATGATACGGCGACCACCGAGATCTACACGCACACGCTCGTCGGCAGCGTC	CAAGCAGAAGACGGCATACGAGAT	GCGGCGTT	GTCTCGTGGGCTCGG	CAAGCAGAAGACGGCATACGAGATGCGGCGTTGTCTCGTGGGCTCGG
CSUF_122_20	AATGATACGGCGACCACCGAGATCTACAC	GCACACGC	TCGTCGGCAGCGTC	AATGATACGGCGACCACCGAGATCTACACGCACACGCTCGTCGGCAGCGTC	CAAGCAGAAGACGGCATACGAGAT	CGCCGCAA	GTCTCGTGGGCTCGG	CAAGCAGAAGACGGCATACGAGATCGCCGCAAGTCTCGTGGGCTCGG
CSUF_104_29	AATGATACGGCGACCACCGAGATCTACAC	GCACACGC	TCGTCGGCAGCGTC	AATGATACGGCGACCACCGAGATCTACACGCACACGCTCGTCGGCAGCGTC	CAAGCAGAAGACGGCATACGAGAT	GAGAGAGA	GTCTCGTGGGCTCGG	CAAGCAGAAGACGGCATACGAGATGAGAGAGAGTCTCGTGGGCTCGG
UCR_001_01	AATGATACGGCGACCACCGAGATCTACAC	CTGGTCGG	TCGTCGGCAGCGTC	AATGATACGGCGACCACCGAGATCTACACCTGGTCGGTCGTCGGCAGCGTC	CAAGCAGAAGACGGCATACGAGAT	ACGCGCAC	GTCTCGTGGGCTCGG	CAAGCAGAAGACGGCATACGAGATACGCGCACGTCTCGTGGGCTCGG
UCR_117_12	AATGATACGGCGACCACCGAGATCTACAC	CTGGTCGG	TCGTCGGCAGCGTC	AATGATACGGCGACCACCGAGATCTACACCTGGTCGGTCGTCGGCAGCGTC	CAAGCAGAAGACGGCATACGAGAT	AGTACTAT	GTCTCGTGGGCTCGG	CAAGCAGAAGACGGCATACGAGATAGTACTATGTCTCGTGGGCTCGG
UCR_119_23	AATGATACGGCGACCACCGAGATCTACAC	CTGGTCGG	TCGTCGGCAGCGTC	AATGATACGGCGACCACCGAGATCTACACCTGGTCGGTCGTCGGCAGCGTC	CAAGCAGAAGACGGCATACGAGAT	ACTAATCA	GTCTCGTGGGCTCGG	CAAGCAGAAGACGGCATACGAGATACTAATCAGTCTCGTGGGCTCGG
UCR_123_31	AATGATACGGCGACCACCGAGATCTACAC	CTGGTCGG	TCGTCGGCAGCGTC	AATGATACGGCGACCACCGAGATCTACACCTGGTCGGTCGTCGGCAGCGTC	CAAGCAGAAGACGGCATACGAGAT	CTCTCTCT	GTCTCGTGGGCTCGG	CAAGCAGAAGACGGCATACGAGATCTCTCTCTGTCTCGTGGGCTCGG
SCBG_002_02	AATGATACGGCGACCACCGAGATCTACAC	CTGGTCGG	TCGTCGGCAGCGTC	AATGATACGGCGACCACCGAGATCTACACCTGGTCGGTCGTCGGCAGCGTC	CAAGCAGAAGACGGCATACGAGAT	TATATGTG	GTCTCGTGGGCTCGG	CAAGCAGAAGACGGCATACGAGATTATATGTGGTCTCGTGGGCTCGG
SCBG_010_01	AATGATACGGCGACCACCGAGATCTACAC	CTGGTCGG	TCGTCGGCAGCGTC	AATGATACGGCGACCACCGAGATCTACACCTGGTCGGTCGTCGGCAGCGTC	CAAGCAGAAGACGGCATACGAGAT	GCGGCGTT	GTCTCGTGGGCTCGG	CAAGCAGAAGACGGCATACGAGATGCGGCGTTGTCTCGTGGGCTCGG
SCBG_112_19	AATGATACGGCGACCACCGAGATCTACAC	CTGGTCGG	TCGTCGGCAGCGTC	AATGATACGGCGACCACCGAGATCTACACCTGGTCGGTCGTCGGCAGCGTC	CAAGCAGAAGACGGCATACGAGAT	CGCCGCAA	GTCTCGTGGGCTCGG	CAAGCAGAAGACGGCATACGAGATCGCCGCAAGTCTCGTGGGCTCGG
SCBG_111_29	AATGATACGGCGACCACCGAGATCTACAC	CTGGTCGG	TCGTCGGCAGCGTC	AATGATACGGCGACCACCGAGATCTACACCTGGTCGGTCGTCGGCAGCGTC	CAAGCAGAAGACGGCATACGAGAT	GAGAGAGA	GTCTCGTGGGCTCGG	CAAGCAGAAGACGGCATACGAGATGAGAGAGAGTCTCGTGGGCTCGG
CSUF_002_02	AATGATACGGCGACCACCGAGATCTACAC	GTCGGCTG	TCGTCGGCAGCGTC	AATGATACGGCGACCACCGAGATCTACACGTCGGCTGTCGTCGGCAGCGTC	CAAGCAGAAGACGGCATACGAGAT	ACGCGCAC	GTCTCGTGGGCTCGG	CAAGCAGAAGACGGCATACGAGATACGCGCACGTCTCGTGGGCTCGG
CSUF_121_11	AATGATACGGCGACCACCGAGATCTACAC	GTCGGCTG	TCGTCGGCAGCGTC	AATGATACGGCGACCACCGAGATCTACACGTCGGCTGTCGTCGGCAGCGTC	CAAGCAGAAGACGGCATACGAGAT	AGTACTAT	GTCTCGTGGGCTCGG	CAAGCAGAAGACGGCATACGAGATAGTACTATGTCTCGTGGGCTCGG
CSUF_122_21	AATGATACGGCGACCACCGAGATCTACAC	GTCGGCTG	TCGTCGGCAGCGTC	AATGATACGGCGACCACCGAGATCTACACGTCGGCTGTCGTCGGCAGCGTC	CAAGCAGAAGACGGCATACGAGAT	ACTAATCA	GTCTCGTGGGCTCGG	CAAGCAGAAGACGGCATACGAGATACTAATCAGTCTCGTGGGCTCGG
CSUF_104_30	AATGATACGGCGACCACCGAGATCTACAC	GTCGGCTG	TCGTCGGCAGCGTC	AATGATACGGCGACCACCGAGATCTACACGTCGGCTGTCGTCGGCAGCGTC	CAAGCAGAAGACGGCATACGAGAT	CTCTCTCT	GTCTCGTGGGCTCGG	CAAGCAGAAGACGGCATACGAGATCTCTCTCTGTCTCGTGGGCTCGG
UCR_103_02	AATGATACGGCGACCACCGAGATCTACAC	GTCGGCTG	TCGTCGGCAGCGTC	AATGATACGGCGACCACCGAGATCTACACGTCGGCTGTCGTCGGCAGCGTC	CAAGCAGAAGACGGCATACGAGAT	TATATGTG	GTCTCGTGGGCTCGG	CAAGCAGAAGACGGCATACGAGATTATATGTGGTCTCGTGGGCTCGG
UCR_117_13	AATGATACGGCGACCACCGAGATCTACAC	GTCGGCTG	TCGTCGGCAGCGTC	AATGATACGGCGACCACCGAGATCTACACGTCGGCTGTCGTCGGCAGCGTC	CAAGCAGAAGACGGCATACGAGAT	GCGGCGTT	GTCTCGTGGGCTCGG	CAAGCAGAAGACGGCATACGAGATGCGGCGTTGTCTCGTGGGCTCGG
UCR_119_24	AATGATACGGCGACCACCGAGATCTACAC	GTCGGCTG	TCGTCGGCAGCGTC	AATGATACGGCGACCACCGAGATCTACACGTCGGCTGTCGTCGGCAGCGTC	CAAGCAGAAGACGGCATACGAGAT	CGCCGCAA	GTCTCGTGGGCTCGG	CAAGCAGAAGACGGCATACGAGATCGCCGCAAGTCTCGTGGGCTCGG
UCR_120_32	AATGATACGGCGACCACCGAGATCTACAC	GTCGGCTG	TCGTCGGCAGCGTC	AATGATACGGCGACCACCGAGATCTACACGTCGGCTGTCGTCGGCAGCGTC	CAAGCAGAAGACGGCATACGAGAT	GAGAGAGA	GTCTCGTGGGCTCGG	CAAGCAGAAGACGGCATACGAGATGAGAGAGAGTCTCGTGGGCTCGG
SCBG_003_03	AATGATACGGCGACCACCGAGATCTACAC	GACACTAC	TCGTCGGCAGCGTC	AATGATACGGCGACCACCGAGATCTACACGACACTACTCGTCGGCAGCGTC	CAAGCAGAAGACGGCATACGAGAT	ACGCGCAC	GTCTCGTGGGCTCGG	CAAGCAGAAGACGGCATACGAGATACGCGCACGTCTCGTGGGCTCGG
SCBG_125_11	AATGATACGGCGACCACCGAGATCTACAC	GACACTAC	TCGTCGGCAGCGTC	AATGATACGGCGACCACCGAGATCTACACGACACTACTCGTCGGCAGCGTC	CAAGCAGAAGACGGCATACGAGAT	AGTACTAT	GTCTCGTGGGCTCGG	CAAGCAGAAGACGGCATACGAGATAGTACTATGTCTCGTGGGCTCGG
SCBG_107_20	AATGATACGGCGACCACCGAGATCTACAC	GACACTAC	TCGTCGGCAGCGTC	AATGATACGGCGACCACCGAGATCTACACGACACTACTCGTCGGCAGCGTC	CAAGCAGAAGACGGCATACGAGAT	ACTAATCA	GTCTCGTGGGCTCGG	CAAGCAGAAGACGGCATACGAGATACTAATCAGTCTCGTGGGCTCGG
SCBG_105_30	AATGATACGGCGACCACCGAGATCTACAC	GACACTAC	TCGTCGGCAGCGTC	AATGATACGGCGACCACCGAGATCTACACGACACTACTCGTCGGCAGCGTC	CAAGCAGAAGACGGCATACGAGAT	CTCTCTCT	GTCTCGTGGGCTCGG	CAAGCAGAAGACGGCATACGAGATCTCTCTCTGTCTCGTGGGCTCGG
CSUF_003_03	AATGATACGGCGACCACCGAGATCTACAC	GACACTAC	TCGTCGGCAGCGTC	AATGATACGGCGACCACCGAGATCTACACGACACTACTCGTCGGCAGCGTC	CAAGCAGAAGACGGCATACGAGAT	TATATGTG	GTCTCGTGGGCTCGG	CAAGCAGAAGACGGCATACGAGATTATATGTGGTCTCGTGGGCTCGG
CSUF_113_13	AATGATACGGCGACCACCGAGATCTACAC	GACACTAC	TCGTCGGCAGCGTC	AATGATACGGCGACCACCGAGATCTACACGACACTACTCGTCGGCAGCGTC	CAAGCAGAAGACGGCATACGAGAT	GCGGCGTT	GTCTCGTGGGCTCGG	CAAGCAGAAGACGGCATACGAGATGCGGCGTTGTCTCGTGGGCTCGG
CSUF_106_22	AATGATACGGCGACCACCGAGATCTACAC	GACACTAC	TCGTCGGCAGCGTC	AATGATACGGCGACCACCGAGATCTACACGACACTACTCGTCGGCAGCGTC	CAAGCAGAAGACGGCATACGAGAT	CGCCGCAA	GTCTCGTGGGCTCGG	CAAGCAGAAGACGGCATACGAGATCGCCGCAAGTCTCGTGGGCTCGG
CSUF_104_31	AATGATACGGCGACCACCGAGATCTACAC	GACACTAC	TCGTCGGCAGCGTC	AATGATACGGCGACCACCGAGATCTACACGACACTACTCGTCGGCAGCGTC	CAAGCAGAAGACGGCATACGAGAT	GAGAGAGA	GTCTCGTGGGCTCGG	CAAGCAGAAGACGGCATACGAGATGAGAGAGAGTCTCGTGGGCTCGG
UCR_103_03	AATGATACGGCGACCACCGAGATCTACAC	CCGATTGA	TCGTCGGCAGCGTC	AATGATACGGCGACCACCGAGATCTACACCCGATTGATCGTCGGCAGCGTC	CAAGCAGAAGACGGCATACGAGAT	ACGCGCAC	GTCTCGTGGGCTCGG	CAAGCAGAAGACGGCATACGAGATACGCGCACGTCTCGTGGGCTCGG
UCR_117_14	AATGATACGGCGACCACCGAGATCTACAC	CCGATTGA	TCGTCGGCAGCGTC	AATGATACGGCGACCACCGAGATCTACACCCGATTGATCGTCGGCAGCGTC	CAAGCAGAAGACGGCATACGAGAT	AGTACTAT	GTCTCGTGGGCTCGG	CAAGCAGAAGACGGCATACGAGATAGTACTATGTCTCGTGGGCTCGG
UCR_119_25	AATGATACGGCGACCACCGAGATCTACAC	CCGATTGA	TCGTCGGCAGCGTC	AATGATACGGCGACCACCGAGATCTACACCCGATTGATCGTCGGCAGCGTC	CAAGCAGAAGACGGCATACGAGAT	ACTAATCA	GTCTCGTGGGCTCGG	CAAGCAGAAGACGGCATACGAGATACTAATCAGTCTCGTGGGCTCGG
UCR_120_33	AATGATACGGCGACCACCGAGATCTACAC	CCGATTGA	TCGTCGGCAGCGTC	AATGATACGGCGACCACCGAGATCTACACCCGATTGATCGTCGGCAGCGTC	CAAGCAGAAGACGGCATACGAGAT	CTCTCTCT	GTCTCGTGGGCTCGG	CAAGCAGAAGACGGCATACGAGATCTCTCTCTGTCTCGTGGGCTCGG
SCBG_004_04	AATGATACGGCGACCACCGAGATCTACAC	CCGATTGA	TCGTCGGCAGCGTC	AATGATACGGCGACCACCGAGATCTACACCCGATTGATCGTCGGCAGCGTC	CAAGCAGAAGACGGCATACGAGAT	TATATGTG	GTCTCGTGGGCTCGG	CAAGCAGAAGACGGCATACGAGATTATATGTGGTCTCGTGGGCTCGG
SCBG_125_12	AATGATACGGCGACCACCGAGATCTACAC	CCGATTGA	TCGTCGGCAGCGTC	AATGATACGGCGACCACCGAGATCTACACCCGATTGATCGTCGGCAGCGTC	CAAGCAGAAGACGGCATACGAGAT	GCGGCGTT	GTCTCGTGGGCTCGG	CAAGCAGAAGACGGCATACGAGATGCGGCGTTGTCTCGTGGGCTCGG
SCBG_107_21	AATGATACGGCGACCACCGAGATCTACAC	CCGATTGA	TCGTCGGCAGCGTC	AATGATACGGCGACCACCGAGATCTACACCCGATTGATCGTCGGCAGCGTC	CAAGCAGAAGACGGCATACGAGAT	CGCCGCAA	GTCTCGTGGGCTCGG	CAAGCAGAAGACGGCATACGAGATCGCCGCAAGTCTCGTGGGCTCGG
SCBG_105_31	AATGATACGGCGACCACCGAGATCTACAC	CCGATTGA	TCGTCGGCAGCGTC	AATGATACGGCGACCACCGAGATCTACACCCGATTGATCGTCGGCAGCGTC	CAAGCAGAAGACGGCATACGAGAT	GAGAGAGA	GTCTCGTGGGCTCGG	CAAGCAGAAGACGGCATACGAGATGAGAGAGAGTCTCGTGGGCTCGG
CSUF_004_04	AATGATACGGCGACCACCGAGATCTACAC	TGGCTAAC	TCGTCGGCAGCGTC	AATGATACGGCGACCACCGAGATCTACACTGGCTAACTCGTCGGCAGCGTC	CAAGCAGAAGACGGCATACGAGAT	ACGCGCAC	GTCTCGTGGGCTCGG	CAAGCAGAAGACGGCATACGAGATACGCGCACGTCTCGTGGGCTCGG
CSUF_113_14	AATGATACGGCGACCACCGAGATCTACAC	TGGCTAAC	TCGTCGGCAGCGTC	AATGATACGGCGACCACCGAGATCTACACTGGCTAACTCGTCGGCAGCGTC	CAAGCAGAAGACGGCATACGAGAT	AGTACTAT	GTCTCGTGGGCTCGG	CAAGCAGAAGACGGCATACGAGATAGTACTATGTCTCGTGGGCTCGG
CSUF_106_23	AATGATACGGCGACCACCGAGATCTACAC	TGGCTAAC	TCGTCGGCAGCGTC	AATGATACGGCGACCACCGAGATCTACACTGGCTAACTCGTCGGCAGCGTC	CAAGCAGAAGACGGCATACGAGAT	ACTAATCA	GTCTCGTGGGCTCGG	CAAGCAGAAGACGGCATACGAGATACTAATCAGTCTCGTGGGCTCGG
CSUF_101_32	AATGATACGGCGACCACCGAGATCTACAC	TGGCTAAC	TCGTCGGCAGCGTC	AATGATACGGCGACCACCGAGATCTACACTGGCTAACTCGTCGGCAGCGTC	CAAGCAGAAGACGGCATACGAGAT	CTCTCTCT	GTCTCGTGGGCTCGG	CAAGCAGAAGACGGCATACGAGATCTCTCTCTGTCTCGTGGGCTCGG
UCR_103_05	AATGATACGGCGACCACCGAGATCTACAC	TGGCTAAC	TCGTCGGCAGCGTC	AATGATACGGCGACCACCGAGATCTACACTGGCTAACTCGTCGGCAGCGTC	CAAGCAGAAGACGGCATACGAGAT	TATATGTG	GTCTCGTGGGCTCGG	CAAGCAGAAGACGGCATACGAGATTATATGTGGTCTCGTGGGCTCGG
UCR_117_15	AATGATACGGCGACCACCGAGATCTACAC	TGGCTAAC	TCGTCGGCAGCGTC	AATGATACGGCGACCACCGAGATCTACACTGGCTAACTCGTCGGCAGCGTC	CAAGCAGAAGACGGCATACGAGAT	GCGGCGTT	GTCTCGTGGGCTCGG	CAAGCAGAAGACGGCATACGAGATGCGGCGTTGTCTCGTGGGCTCGG
UCR_123_26	AATGATACGGCGACCACCGAGATCTACAC	TGGCTAAC	TCGTCGGCAGCGTC	AATGATACGGCGACCACCGAGATCTACACTGGCTAACTCGTCGGCAGCGTC	CAAGCAGAAGACGGCATACGAGAT	CGCCGCAA	GTCTCGTGGGCTCGG	CAAGCAGAAGACGGCATACGAGATCGCCGCAAGTCTCGTGGGCTCGG
UCR_120_34	AATGATACGGCGACCACCGAGATCTACAC	TGGCTAAC	TCGTCGGCAGCGTC	AATGATACGGCGACCACCGAGATCTACACTGGCTAACTCGTCGGCAGCGTC	CAAGCAGAAGACGGCATACGAGAT	GAGAGAGA	GTCTCGTGGGCTCGG	CAAGCAGAAGACGGCATACGAGATGAGAGAGAGTCTCGTGGGCTCGG
SCBG_005_05	AATGATACGGCGACCACCGAGATCTACAC	AAGAGGAG	TCGTCGGCAGCGTC	AATGATACGGCGACCACCGAGATCTACACAAGAGGAGTCGTCGGCAGCGTC	CAAGCAGAAGACGGCATACGAGAT	ACGCGCAC	GTCTCGTGGGCTCGG	CAAGCAGAAGACGGCATACGAGATACGCGCACGTCTCGTGGGCTCGG
SCBG_125_14	AATGATACGGCGACCACCGAGATCTACAC	AAGAGGAG	TCGTCGGCAGCGTC	AATGATACGGCGACCACCGAGATCTACACAAGAGGAGTCGTCGGCAGCGTC	CAAGCAGAAGACGGCATACGAGAT	AGTACTAT	GTCTCGTGGGCTCGG	CAAGCAGAAGACGGCATACGAGATAGTACTATGTCTCGTGGGCTCGG
SCBG_107_22	AATGATACGGCGACCACCGAGATCTACAC	AAGAGGAG	TCGTCGGCAGCGTC	AATGATACGGCGACCACCGAGATCTACACAAGAGGAGTCGTCGGCAGCGTC	CAAGCAGAAGACGGCATACGAGAT	ACTAATCA	GTCTCGTGGGCTCGG	CAAGCAGAAGACGGCATACGAGATACTAATCAGTCTCGTGGGCTCGG
SCBG_105_32	AATGATACGGCGACCACCGAGATCTACAC	AAGAGGAG	TCGTCGGCAGCGTC	AATGATACGGCGACCACCGAGATCTACACAAGAGGAGTCGTCGGCAGCGTC	CAAGCAGAAGACGGCATACGAGAT	CTCTCTCT	GTCTCGTGGGCTCGG	CAAGCAGAAGACGGCATACGAGATCTCTCTCTGTCTCGTGGGCTCGG
CSUF_005_05	AATGATACGGCGACCACCGAGATCTACAC	AAGAGGAG	TCGTCGGCAGCGTC	AATGATACGGCGACCACCGAGATCTACACAAGAGGAGTCGTCGGCAGCGTC	CAAGCAGAAGACGGCATACGAGAT	TATATGTG	GTCTCGTGGGCTCGG	CAAGCAGAAGACGGCATACGAGATTATATGTGGTCTCGTGGGCTCGG
CSUF_113_15	AATGATACGGCGACCACCGAGATCTACAC	AAGAGGAG	TCGTCGGCAGCGTC	AATGATACGGCGACCACCGAGATCTACACAAGAGGAGTCGTCGGCAGCGTC	CAAGCAGAAGACGGCATACGAGAT	GCGGCGTT	GTCTCGTGGGCTCGG	CAAGCAGAAGACGGCATACGAGATGCGGCGTTGTCTCGTGGGCTCGG
CSUF_106_24	AATGATACGGCGACCACCGAGATCTACAC	AAGAGGAG	TCGTCGGCAGCGTC	AATGATACGGCGACCACCGAGATCTACACAAGAGGAGTCGTCGGCAGCGTC	CAAGCAGAAGACGGCATACGAGAT	CGCCGCAA	GTCTCGTGGGCTCGG	CAAGCAGAAGACGGCATACGAGATCGCCGCAAGTCTCGTGGGCTCGG
CSUF_101_33	AATGATACGGCGACCACCGAGATCTACAC	AAGAGGAG	TCGTCGGCAGCGTC	AATGATACGGCGACCACCGAGATCTACACAAGAGGAGTCGTCGGCAGCGTC	CAAGCAGAAGACGGCATACGAGAT	GAGAGAGA	GTCTCGTGGGCTCGG	CAAGCAGAAGACGGCATACGAGATGAGAGAGAGTCTCGTGGGCTCGG
UCR_103_06	AATGATACGGCGACCACCGAGATCTACAC	TGATTAGT	TCGTCGGCAGCGTC	AATGATACGGCGACCACCGAGATCTACACTGATTAGTTCGTCGGCAGCGTC	CAAGCAGAAGACGGCATACGAGAT	ACGCGCAC	GTCTCGTGGGCTCGG	CAAGCAGAAGACGGCATACGAGATACGCGCACGTCTCGTGGGCTCGG
UCR_117_17	AATGATACGGCGACCACCGAGATCTACAC	TGATTAGT	TCGTCGGCAGCGTC	AATGATACGGCGACCACCGAGATCTACACTGATTAGTTCGTCGGCAGCGTC	CAAGCAGAAGACGGCATACGAGAT	AGTACTAT	GTCTCGTGGGCTCGG	CAAGCAGAAGACGGCATACGAGATAGTACTATGTCTCGTGGGCTCGG
UCR_123_27	AATGATACGGCGACCACCGAGATCTACAC	TGATTAGT	TCGTCGGCAGCGTC	AATGATACGGCGACCACCGAGATCTACACTGATTAGTTCGTCGGCAGCGTC	CAAGCAGAAGACGGCATACGAGAT	ACTAATCA	GTCTCGTGGGCTCGG	CAAGCAGAAGACGGCATACGAGATACTAATCAGTCTCGTGGGCTCGG
UCR_120_35	AATGATACGGCGACCACCGAGATCTACAC	TGATTAGT	TCGTCGGCAGCGTC	AATGATACGGCGACCACCGAGATCTACACTGATTAGTTCGTCGGCAGCGTC	CAAGCAGAAGACGGCATACGAGAT	CTCTCTCT	GTCTCGTGGGCTCGG	CAAGCAGAAGACGGCATACGAGATCTCTCTCTGTCTCGTGGGCTCGG
SCBG_006_06	AATGATACGGCGACCACCGAGATCTACAC	TGATTAGT	TCGTCGGCAGCGTC	AATGATACGGCGACCACCGAGATCTACACTGATTAGTTCGTCGGCAGCGTC	CAAGCAGAAGACGGCATACGAGAT	TATATGTG	GTCTCGTGGGCTCGG	CAAGCAGAAGACGGCATACGAGATTATATGTGGTCTCGTGGGCTCGG
SCBG_125_15	AATGATACGGCGACCACCGAGATCTACAC	TGATTAGT	TCGTCGGCAGCGTC	AATGATACGGCGACCACCGAGATCTACACTGATTAGTTCGTCGGCAGCGTC	CAAGCAGAAGACGGCATACGAGAT	GCGGCGTT	GTCTCGTGGGCTCGG	CAAGCAGAAGACGGCATACGAGATGCGGCGTTGTCTCGTGGGCTCGG
SCBG_107_25	AATGATACGGCGACCACCGAGATCTACAC	TGATTAGT	TCGTCGGCAGCGTC	AATGATACGGCGACCACCGAGATCTACACTGATTAGTTCGTCGGCAGCGTC	CAAGCAGAAGACGGCATACGAGAT	CGCCGCAA	GTCTCGTGGGCTCGG	CAAGCAGAAGACGGCATACGAGATCGCCGCAAGTCTCGTGGGCTCGG
SCBG_124_33	AATGATACGGCGACCACCGAGATCTACAC	TGATTAGT	TCGTCGGCAGCGTC	AATGATACGGCGACCACCGAGATCTACACTGATTAGTTCGTCGGCAGCGTC	CAAGCAGAAGACGGCATACGAGAT	GAGAGAGA	GTCTCGTGGGCTCGG	CAAGCAGAAGACGGCATACGAGATGAGAGAGAGTCTCGTGGGCTCGG
CSUF_006_06	AATGATACGGCGACCACCGAGATCTACAC	AGTGTCGT	TCGTCGGCAGCGTC	AATGATACGGCGACCACCGAGATCTACACAGTGTCGTTCGTCGGCAGCGTC	CAAGCAGAAGACGGCATACGAGAT	ACGCGCAC	GTCTCGTGGGCTCGG	CAAGCAGAAGACGGCATACGAGATACGCGCACGTCTCGTGGGCTCGG
CSUF_122_17	AATGATACGGCGACCACCGAGATCTACAC	AGTGTCGT	TCGTCGGCAGCGTC	AATGATACGGCGACCACCGAGATCTACACAGTGTCGTTCGTCGGCAGCGTC	CAAGCAGAAGACGGCATACGAGAT	AGTACTAT	GTCTCGTGGGCTCGG	CAAGCAGAAGACGGCATACGAGATAGTACTATGTCTCGTGGGCTCGG
CSUF_106_25	AATGATACGGCGACCACCGAGATCTACAC	AGTGTCGT	TCGTCGGCAGCGTC	AATGATACGGCGACCACCGAGATCTACACAGTGTCGTTCGTCGGCAGCGTC	CAAGCAGAAGACGGCATACGAGAT	ACTAATCA	GTCTCGTGGGCTCGG	CAAGCAGAAGACGGCATACGAGATACTAATCAGTCTCGTGGGCTCGG
CSUF_101_34	AATGATACGGCGACCACCGAGATCTACAC	AGTGTCGT	TCGTCGGCAGCGTC	AATGATACGGCGACCACCGAGATCTACACAGTGTCGTTCGTCGGCAGCGTC	CAAGCAGAAGACGGCATACGAGAT	CTCTCTCT	GTCTCGTGGGCTCGG	CAAGCAGAAGACGGCATACGAGATCTCTCTCTGTCTCGTGGGCTCGG
UCR_117_07	AATGATACGGCGACCACCGAGATCTACAC	AGTGTCGT	TCGTCGGCAGCGTC	AATGATACGGCGACCACCGAGATCTACACAGTGTCGTTCGTCGGCAGCGTC	CAAGCAGAAGACGGCATACGAGAT	TATATGTG	GTCTCGTGGGCTCGG	CAAGCAGAAGACGGCATACGAGATTATATGTGGTCTCGTGGGCTCGG
UCR_119_18	AATGATACGGCGACCACCGAGATCTACAC	AGTGTCGT	TCGTCGGCAGCGTC	AATGATACGGCGACCACCGAGATCTACACAGTGTCGTTCGTCGGCAGCGTC	CAAGCAGAAGACGGCATACGAGAT	GCGGCGTT	GTCTCGTGGGCTCGG	CAAGCAGAAGACGGCATACGAGATGCGGCGTTGTCTCGTGGGCTCGG
UCR_123_28	AATGATACGGCGACCACCGAGATCTACAC	AGTGTCGT	TCGTCGGCAGCGTC	AATGATACGGCGACCACCGAGATCTACACAGTGTCGTTCGTCGGCAGCGTC	CAAGCAGAAGACGGCATACGAGAT	CGCCGCAA	GTCTCGTGGGCTCGG	CAAGCAGAAGACGGCATACGAGATCGCCGCAAGTCTCGTGGGCTCGG
UCR_120_36	AATGATACGGCGACCACCGAGATCTACAC	AGTGTCGT	TCGTCGGCAGCGTC	AATGATACGGCGACCACCGAGATCTACACAGTGTCGTTCGTCGGCAGCGTC	CAAGCAGAAGACGGCATACGAGAT	GAGAGAGA	GTCTCGTGGGCTCGG	CAAGCAGAAGACGGCATACGAGATGAGAGAGAGTCTCGTGGGCTCGG
SCBG_007_07	AATGATACGGCGACCACCGAGATCTACAC	GAGGAGAA	TCGTCGGCAGCGTC	AATGATACGGCGACCACCGAGATCTACACGAGGAGAATCGTCGGCAGCGTC	CAAGCAGAAGACGGCATACGAGAT	ACGCGCAC	GTCTCGTGGGCTCGG	CAAGCAGAAGACGGCATACGAGATACGCGCACGTCTCGTGGGCTCGG
SCBG_125_16	AATGATACGGCGACCACCGAGATCTACAC	GAGGAGAA	TCGTCGGCAGCGTC	AATGATACGGCGACCACCGAGATCTACACGAGGAGAATCGTCGGCAGCGTC	CAAGCAGAAGACGGCATACGAGAT	AGTACTAT	GTCTCGTGGGCTCGG	CAAGCAGAAGACGGCATACGAGATAGTACTATGTCTCGTGGGCTCGG
SCBG_111_26	AATGATACGGCGACCACCGAGATCTACAC	GAGGAGAA	TCGTCGGCAGCGTC	AATGATACGGCGACCACCGAGATCTACACGAGGAGAATCGTCGGCAGCGTC	CAAGCAGAAGACGGCATACGAGAT	ACTAATCA	GTCTCGTGGGCTCGG	CAAGCAGAAGACGGCATACGAGATACTAATCAGTCTCGTGGGCTCGG
SCBG_124_34	AATGATACGGCGACCACCGAGATCTACAC	GAGGAGAA	TCGTCGGCAGCGTC	AATGATACGGCGACCACCGAGATCTACACGAGGAGAATCGTCGGCAGCGTC	CAAGCAGAAGACGGCATACGAGAT	CTCTCTCT	GTCTCGTGGGCTCGG	CAAGCAGAAGACGGCATACGAGATCTCTCTCTGTCTCGTGGGCTCGG
CSUF_121_07	AATGATACGGCGACCACCGAGATCTACAC	GAGGAGAA	TCGTCGGCAGCGTC	AATGATACGGCGACCACCGAGATCTACACGAGGAGAATCGTCGGCAGCGTC	CAAGCAGAAGACGGCATACGAGAT	TATATGTG	GTCTCGTGGGCTCGG	CAAGCAGAAGACGGCATACGAGATTATATGTGGTCTCGTGGGCTCGG
CSUF_122_18	AATGATACGGCGACCACCGAGATCTACAC	GAGGAGAA	TCGTCGGCAGCGTC	AATGATACGGCGACCACCGAGATCTACACGAGGAGAATCGTCGGCAGCGTC	CAAGCAGAAGACGGCATACGAGAT	GCGGCGTT	GTCTCGTGGGCTCGG	CAAGCAGAAGACGGCATACGAGATGCGGCGTTGTCTCGTGGGCTCGG
CSUF_104_27	AATGATACGGCGACCACCGAGATCTACAC	GAGGAGAA	TCGTCGGCAGCGTC	AATGATACGGCGACCACCGAGATCTACACGAGGAGAATCGTCGGCAGCGTC	CAAGCAGAAGACGGCATACGAGAT	CGCCGCAA	GTCTCGTGGGCTCGG	CAAGCAGAAGACGGCATACGAGATCGCCGCAAGTCTCGTGGGCTCGG
CSUF_101_35	AATGATACGGCGACCACCGAGATCTACAC	GAGGAGAA	TCGTCGGCAGCGTC	AATGATACGGCGACCACCGAGATCTACACGAGGAGAATCGTCGGCAGCGTC	CAAGCAGAAGACGGCATACGAGAT	GAGAGAGA	GTCTCGTGGGCTCGG	CAAGCAGAAGACGGCATACGAGATGAGAGAGAGTCTCGTGGGCTCGG
UCR_117_09	AATGATACGGCGACCACCGAGATCTACAC	CGGCTGGT	TCGTCGGCAGCGTC	AATGATACGGCGACCACCGAGATCTACACCGGCTGGTTCGTCGGCAGCGTC	CAAGCAGAAGACGGCATACGAGAT	ACGCGCAC	GTCTCGTGGGCTCGG	CAAGCAGAAGACGGCATACGAGATACGCGCACGTCTCGTGGGCTCGG
UCR_119_21	AATGATACGGCGACCACCGAGATCTACAC	CGGCTGGT	TCGTCGGCAGCGTC	AATGATACGGCGACCACCGAGATCTACACCGGCTGGTTCGTCGGCAGCGTC	CAAGCAGAAGACGGCATACGAGAT	AGTACTAT	GTCTCGTGGGCTCGG	CAAGCAGAAGACGGCATACGAGATAGTACTATGTCTCGTGGGCTCGG
UCR_123_29	AATGATACGGCGACCACCGAGATCTACAC	CGGCTGGT	TCGTCGGCAGCGTC	AATGATACGGCGACCACCGAGATCTACACCGGCTGGTTCGTCGGCAGCGTC	CAAGCAGAAGACGGCATACGAGAT	ACTAATCA	GTCTCGTGGGCTCGG	CAAGCAGAAGACGGCATACGAGATACTAATCAGTCTCGTGGGCTCGG
UCR_120_37	AATGATACGGCGACCACCGAGATCTACAC	CGGCTGGT	TCGTCGGCAGCGTC	AATGATACGGCGACCACCGAGATCTACACCGGCTGGTTCGTCGGCAGCGTC	CAAGCAGAAGACGGCATACGAGAT	CTCTCTCT	GTCTCGTGGGCTCGG	CAAGCAGAAGACGGCATACGAGATCTCTCTCTGTCTCGTGGGCTCGG
SCBG_008_08	AATGATACGGCGACCACCGAGATCTACAC	CGGCTGGT	TCGTCGGCAGCGTC	AATGATACGGCGACCACCGAGATCTACACCGGCTGGTTCGTCGGCAGCGTC	CAAGCAGAAGACGGCATACGAGAT	TATATGTG	GTCTCGTGGGCTCGG	CAAGCAGAAGACGGCATACGAGATTATATGTGGTCTCGTGGGCTCGG
SCBG_125_17	AATGATACGGCGACCACCGAGATCTACAC	CGGCTGGT	TCGTCGGCAGCGTC	AATGATACGGCGACCACCGAGATCTACACCGGCTGGTTCGTCGGCAGCGTC	CAAGCAGAAGACGGCATACGAGAT	GCGGCGTT	GTCTCGTGGGCTCGG	CAAGCAGAAGACGGCATACGAGATGCGGCGTTGTCTCGTGGGCTCGG
SCBG_111_27	AATGATACGGCGACCACCGAGATCTACAC	CGGCTGGT	TCGTCGGCAGCGTC	AATGATACGGCGACCACCGAGATCTACACCGGCTGGTTCGTCGGCAGCGTC	CAAGCAGAAGACGGCATACGAGAT	CGCCGCAA	GTCTCGTGGGCTCGG	CAAGCAGAAGACGGCATACGAGATCGCCGCAAGTCTCGTGGGCTCGG
SCBG_124_35	AATGATACGGCGACCACCGAGATCTACAC	CGGCTGGT	TCGTCGGCAGCGTC	AATGATACGGCGACCACCGAGATCTACACCGGCTGGTTCGTCGGCAGCGTC	CAAGCAGAAGACGGCATACGAGAT	GAGAGAGA	GTCTCGTGGGCTCGG	CAAGCAGAAGACGGCATACGAGATGAGAGAGAGTCTCGTGGGCTCGG
CSUF_121_08	AATGATACGGCGACCACCGAGATCTACAC	GGCATTGT	TCGTCGGCAGCGTC	AATGATACGGCGACCACCGAGATCTACACGGCATTGTTCGTCGGCAGCGTC	CAAGCAGAAGACGGCATACGAGAT	ACGCGCAC	GTCTCGTGGGCTCGG	CAAGCAGAAGACGGCATACGAGATACGCGCACGTCTCGTGGGCTCGG
CSUF_122_19	AATGATACGGCGACCACCGAGATCTACAC	GGCATTGT	TCGTCGGCAGCGTC	AATGATACGGCGACCACCGAGATCTACACGGCATTGTTCGTCGGCAGCGTC	CAAGCAGAAGACGGCATACGAGAT	AGTACTAT	GTCTCGTGGGCTCGG	CAAGCAGAAGACGGCATACGAGATAGTACTATGTCTCGTGGGCTCGG
CSUF_104_28	AATGATACGGCGACCACCGAGATCTACAC	GGCATTGT	TCGTCGGCAGCGTC	AATGATACGGCGACCACCGAGATCTACACGGCATTGTTCGTCGGCAGCGTC	CAAGCAGAAGACGGCATACGAGAT	ACTAATCA	GTCTCGTGGGCTCGG	CAAGCAGAAGACGGCATACGAGATACTAATCAGTCTCGTGGGCTCGG
CSUF_101_36	AATGATACGGCGACCACCGAGATCTACAC	GGCATTGT	TCGTCGGCAGCGTC	AATGATACGGCGACCACCGAGATCTACACGGCATTGTTCGTCGGCAGCGTC	CAAGCAGAAGACGGCATACGAGAT	CTCTCTCT	GTCTCGTGGGCTCGG	CAAGCAGAAGACGGCATACGAGATCTCTCTCTGTCTCGTGGGCTCGG
UCR_117_10	AATGATACGGCGACCACCGAGATCTACAC	GGCATTGT	TCGTCGGCAGCGTC	AATGATACGGCGACCACCGAGATCTACACGGCATTGTTCGTCGGCAGCGTC	CAAGCAGAAGACGGCATACGAGAT	TATATGTG	GTCTCGTGGGCTCGG	CAAGCAGAAGACGGCATACGAGATTATATGTGGTCTCGTGGGCTCGG
UCR_119_22	AATGATACGGCGACCACCGAGATCTACAC	GGCATTGT	TCGTCGGCAGCGTC	AATGATACGGCGACCACCGAGATCTACACGGCATTGTTCGTCGGCAGCGTC	CAAGCAGAAGACGGCATACGAGAT	GCGGCGTT	GTCTCGTGGGCTCGG	CAAGCAGAAGACGGCATACGAGATGCGGCGTTGTCTCGTGGGCTCGG
UCR_123_30	AATGATACGGCGACCACCGAGATCTACAC	GGCATTGT	TCGTCGGCAGCGTC	AATGATACGGCGACCACCGAGATCTACACGGCATTGTTCGTCGGCAGCGTC	CAAGCAGAAGACGGCATACGAGAT	CGCCGCAA	GTCTCGTGGGCTCGG	CAAGCAGAAGACGGCATACGAGATCGCCGCAAGTCTCGTGGGCTCGG
UCR_120_38	AATGATACGGCGACCACCGAGATCTACAC	GGCATTGT	TCGTCGGCAGCGTC	AATGATACGGCGACCACCGAGATCTACACGGCATTGTTCGTCGGCAGCGTC	CAAGCAGAAGACGGCATACGAGAT	GAGAGAGA	GTCTCGTGGGCTCGG	CAAGCAGAAGACGGCATACGAGATGAGAGAGAGTCTCGTGGGCTCGG

## Sheet: ITS1_Plate
Sample	Forward adaptor	barcode 1	overlap	Fusion primer sequence	Reverse adaptor	barcode 2	overlap	Fusion primer sequence
SCBG_001_01	AATGATACGGCGACCACCGAGATCTACAC	GCACACGC	TCGTCGGCAGCGTC	AATGATACGGCGACCACCGAGATCTACACGCACACGCTCGTCGGCAGCGTC	CAAGCAGAAGACGGCATACGAGAT	ATAATACC	GTCTCGTGGGCTCGG	CAAGCAGAAGACGGCATACGAGATATAATACCGTCTCGTGGGCTCGG
SCBG_008_09	AATGATACGGCGACCACCGAGATCTACAC	GCACACGC	TCGTCGGCAGCGTC	AATGATACGGCGACCACCGAGATCTACACGCACACGCTCGTCGGCAGCGTC	CAAGCAGAAGACGGCATACGAGAT	CAACTAAT	GTCTCGTGGGCTCGG	CAAGCAGAAGACGGCATACGAGATCAACTAATGTCTCGTGGGCTCGG
SCBG_112_18	AATGATACGGCGACCACCGAGATCTACAC	GCACACGC	TCGTCGGCAGCGTC	AATGATACGGCGACCACCGAGATCTACACGCACACGCTCGTCGGCAGCGTC	CAAGCAGAAGACGGCATACGAGAT	CCGCGGTA	GTCTCGTGGGCTCGG	CAAGCAGAAGACGGCATACGAGATCCGCGGTAGTCTCGTGGGCTCGG
SCBG_111_28	AATGATACGGCGACCACCGAGATCTACAC	GCACACGC	TCGTCGGCAGCGTC	AATGATACGGCGACCACCGAGATCTACACGCACACGCTCGTCGGCAGCGTC	CAAGCAGAAGACGGCATACGAGAT	CTTCCTTC	GTCTCGTGGGCTCGG	CAAGCAGAAGACGGCATACGAGATCTTCCTTCGTCTCGTGGGCTCGG
CSUF_001_01	AATGATACGGCGACCACCGAGATCTACAC	GCACACGC	TCGTCGGCAGCGTC	AATGATACGGCGACCACCGAGATCTACACGCACACGCTCGTCGGCAGCGTC	CAAGCAGAAGACGGCATACGAGAT	AGAGAGAG	GTCTCGTGGGCTCGG	CAAGCAGAAGACGGCATACGAGATAGAGAGAGGTCTCGTGGGCTCGG
CSUF_121_09	AATGATACGGCGACCACCGAGATCTACAC	GCACACGC	TCGTCGGCAGCGTC	AATGATACGGCGACCACCGAGATCTACACGCACACGCTCGTCGGCAGCGTC	CAAGCAGAAGACGGCATACGAGAT	GCAACGCC	GTCTCGTGGGCTCGG	CAAGCAGAAGACGGCATACGAGATGCAACGCCGTCTCGTGGGCTCGG
CSUF_122_20	AATGATACGGCGACCACCGAGATCTACAC	GCACACGC	TCGTCGGCAGCGTC	AATGATACGGCGACCACCGAGATCTACACGCACACGCTCGTCGGCAGCGTC	CAAGCAGAAGACGGCATACGAGAT	ACTGGCTA	GTCTCGTGGGCTCGG	CAAGCAGAAGACGGCATACGAGATACTGGCTAGTCTCGTGGGCTCGG
CSUF_104_29	AATGATACGGCGACCACCGAGATCTACAC	GCACACGC	TCGTCGGCAGCGTC	AATGATACGGCGACCACCGAGATCTACACGCACACGCTCGTCGGCAGCGTC	CAAGCAGAAGACGGCATACGAGAT	GTTAGCCA	GTCTCGTGGGCTCGG	CAAGCAGAAGACGGCATACGAGATGTTAGCCAGTCTCGTGGGCTCGG
UCR_001_01	AATGATACGGCGACCACCGAGATCTACAC	CTGGTCGG	TCGTCGGCAGCGTC	AATGATACGGCGACCACCGAGATCTACACCTGGTCGGTCGTCGGCAGCGTC	CAAGCAGAAGACGGCATACGAGAT	ATAATACC	GTCTCGTGGGCTCGG	CAAGCAGAAGACGGCATACGAGATATAATACCGTCTCGTGGGCTCGG
UCR_117_12	AATGATACGGCGACCACCGAGATCTACAC	CTGGTCGG	TCGTCGGCAGCGTC	AATGATACGGCGACCACCGAGATCTACACCTGGTCGGTCGTCGGCAGCGTC	CAAGCAGAAGACGGCATACGAGAT	CAACTAAT	GTCTCGTGGGCTCGG	CAAGCAGAAGACGGCATACGAGATCAACTAATGTCTCGTGGGCTCGG
UCR_119_23	AATGATACGGCGACCACCGAGATCTACAC	CTGGTCGG	TCGTCGGCAGCGTC	AATGATACGGCGACCACCGAGATCTACACCTGGTCGGTCGTCGGCAGCGTC	CAAGCAGAAGACGGCATACGAGAT	CCGCGGTA	GTCTCGTGGGCTCGG	CAAGCAGAAGACGGCATACGAGATCCGCGGTAGTCTCGTGGGCTCGG
UCR_123_31	AATGATACGGCGACCACCGAGATCTACAC	CTGGTCGG	TCGTCGGCAGCGTC	AATGATACGGCGACCACCGAGATCTACACCTGGTCGGTCGTCGGCAGCGTC	CAAGCAGAAGACGGCATACGAGAT	CTTCCTTC	GTCTCGTGGGCTCGG	CAAGCAGAAGACGGCATACGAGATCTTCCTTCGTCTCGTGGGCTCGG
SCBG_002_02	AATGATACGGCGACCACCGAGATCTACAC	CTGGTCGG	TCGTCGGCAGCGTC	AATGATACGGCGACCACCGAGATCTACACCTGGTCGGTCGTCGGCAGCGTC	CAAGCAGAAGACGGCATACGAGAT	AGAGAGAG	GTCTCGTGGGCTCGG	CAAGCAGAAGACGGCATACGAGATAGAGAGAGGTCTCGTGGGCTCGG
SCBG_010_01	AATGATACGGCGACCACCGAGATCTACAC	CTGGTCGG	TCGTCGGCAGCGTC	AATGATACGGCGACCACCGAGATCTACACCTGGTCGGTCGTCGGCAGCGTC	CAAGCAGAAGACGGCATACGAGAT	GCAACGCC	GTCTCGTGGGCTCGG	CAAGCAGAAGACGGCATACGAGATGCAACGCCGTCTCGTGGGCTCGG
SCBG_112_19	AATGATACGGCGACCACCGAGATCTACAC	CTGGTCGG	TCGTCGGCAGCGTC	AATGATACGGCGACCACCGAGATCTACACCTGGTCGGTCGTCGGCAGCGTC	CAAGCAGAAGACGGCATACGAGAT	ACTGGCTA	GTCTCGTGGGCTCGG	CAAGCAGAAGACGGCATACGAGATACTGGCTAGTCTCGTGGGCTCGG
SCBG_111_29	AATGATACGGCGACCACCGAGATCTACAC	CTGGTCGG	TCGTCGGCAGCGTC	AATGATACGGCGACCACCGAGATCTACACCTGGTCGGTCGTCGGCAGCGTC	CAAGCAGAAGACGGCATACGAGAT	GTTAGCCA	GTCTCGTGGGCTCGG	CAAGCAGAAGACGGCATACGAGATGTTAGCCAGTCTCGTGGGCTCGG
CSUF_002_02	AATGATACGGCGACCACCGAGATCTACAC	GTCGGCTG	TCGTCGGCAGCGTC	AATGATACGGCGACCACCGAGATCTACACGTCGGCTGTCGTCGGCAGCGTC	CAAGCAGAAGACGGCATACGAGAT	ATAATACC	GTCTCGTGGGCTCGG	CAAGCAGAAGACGGCATACGAGATATAATACCGTCTCGTGGGCTCGG
CSUF_121_11	AATGATACGGCGACCACCGAGATCTACAC	GTCGGCTG	TCGTCGGCAGCGTC	AATGATACGGCGACCACCGAGATCTACACGTCGGCTGTCGTCGGCAGCGTC	CAAGCAGAAGACGGCATACGAGAT	CAACTAAT	GTCTCGTGGGCTCGG	CAAGCAGAAGACGGCATACGAGATCAACTAATGTCTCGTGGGCTCGG
CSUF_122_21	AATGATACGGCGACCACCGAGATCTACAC	GTCGGCTG	TCGTCGGCAGCGTC	AATGATACGGCGACCACCGAGATCTACACGTCGGCTGTCGTCGGCAGCGTC	CAAGCAGAAGACGGCATACGAGAT	CCGCGGTA	GTCTCGTGGGCTCGG	CAAGCAGAAGACGGCATACGAGATCCGCGGTAGTCTCGTGGGCTCGG
CSUF_104_30	AATGATACGGCGACCACCGAGATCTACAC	GTCGGCTG	TCGTCGGCAGCGTC	AATGATACGGCGACCACCGAGATCTACACGTCGGCTGTCGTCGGCAGCGTC	CAAGCAGAAGACGGCATACGAGAT	CTTCCTTC	GTCTCGTGGGCTCGG	CAAGCAGAAGACGGCATACGAGATCTTCCTTCGTCTCGTGGGCTCGG
UCR_103_02	AATGATACGGCGACCACCGAGATCTACAC	GTCGGCTG	TCGTCGGCAGCGTC	AATGATACGGCGACCACCGAGATCTACACGTCGGCTGTCGTCGGCAGCGTC	CAAGCAGAAGACGGCATACGAGAT	AGAGAGAG	GTCTCGTGGGCTCGG	CAAGCAGAAGACGGCATACGAGATAGAGAGAGGTCTCGTGGGCTCGG
UCR_117_13	AATGATACGGCGACCACCGAGATCTACAC	GTCGGCTG	TCGTCGGCAGCGTC	AATGATACGGCGACCACCGAGATCTACACGTCGGCTGTCGTCGGCAGCGTC	CAAGCAGAAGACGGCATACGAGAT	GCAACGCC	GTCTCGTGGGCTCGG	CAAGCAGAAGACGGCATACGAGATGCAACGCCGTCTCGTGGGCTCGG
UCR_119_24	AATGATACGGCGACCACCGAGATCTACAC	GTCGGCTG	TCGTCGGCAGCGTC	AATGATACGGCGACCACCGAGATCTACACGTCGGCTGTCGTCGGCAGCGTC	CAAGCAGAAGACGGCATACGAGAT	ACTGGCTA	GTCTCGTGGGCTCGG	CAAGCAGAAGACGGCATACGAGATACTGGCTAGTCTCGTGGGCTCGG
UCR_120_32	AATGATACGGCGACCACCGAGATCTACAC	GTCGGCTG	TCGTCGGCAGCGTC	AATGATACGGCGACCACCGAGATCTACACGTCGGCTGTCGTCGGCAGCGTC	CAAGCAGAAGACGGCATACGAGAT	GTTAGCCA	GTCTCGTGGGCTCGG	CAAGCAGAAGACGGCATACGAGATGTTAGCCAGTCTCGTGGGCTCGG
SCBG_003_03	AATGATACGGCGACCACCGAGATCTACAC	GACACTAC	TCGTCGGCAGCGTC	AATGATACGGCGACCACCGAGATCTACACGACACTACTCGTCGGCAGCGTC	CAAGCAGAAGACGGCATACGAGAT	ATAATACC	GTCTCGTGGGCTCGG	CAAGCAGAAGACGGCATACGAGATATAATACCGTCTCGTGGGCTCGG
SCBG_125_11	AATGATACGGCGACCACCGAGATCTACAC	GACACTAC	TCGTCGGCAGCGTC	AATGATACGGCGACCACCGAGATCTACACGACACTACTCGTCGGCAGCGTC	CAAGCAGAAGACGGCATACGAGAT	CAACTAAT	GTCTCGTGGGCTCGG	CAAGCAGAAGACGGCATACGAGATCAACTAATGTCTCGTGGGCTCGG
SCBG_107_20	AATGATACGGCGACCACCGAGATCTACAC	GACACTAC	TCGTCGGCAGCGTC	AATGATACGGCGACCACCGAGATCTACACGACACTACTCGTCGGCAGCGTC	CAAGCAGAAGACGGCATACGAGAT	CCGCGGTA	GTCTCGTGGGCTCGG	CAAGCAGAAGACGGCATACGAGATCCGCGGTAGTCTCGTGGGCTCGG
SCBG_105_30	AATGATACGGCGACCACCGAGATCTACAC	GACACTAC	TCGTCGGCAGCGTC	AATGATACGGCGACCACCGAGATCTACACGACACTACTCGTCGGCAGCGTC	CAAGCAGAAGACGGCATACGAGAT	CTTCCTTC	GTCTCGTGGGCTCGG	CAAGCAGAAGACGGCATACGAGATCTTCCTTCGTCTCGTGGGCTCGG
CSUF_003_03	AATGATACGGCGACCACCGAGATCTACAC	GACACTAC	TCGTCGGCAGCGTC	AATGATACGGCGACCACCGAGATCTACACGACACTACTCGTCGGCAGCGTC	CAAGCAGAAGACGGCATACGAGAT	AGAGAGAG	GTCTCGTGGGCTCGG	CAAGCAGAAGACGGCATACGAGATAGAGAGAGGTCTCGTGGGCTCGG
CSUF_113_13	AATGATACGGCGACCACCGAGATCTACAC	GACACTAC	TCGTCGGCAGCGTC	AATGATACGGCGACCACCGAGATCTACACGACACTACTCGTCGGCAGCGTC	CAAGCAGAAGACGGCATACGAGAT	GCAACGCC	GTCTCGTGGGCTCGG	CAAGCAGAAGACGGCATACGAGATGCAACGCCGTCTCGTGGGCTCGG
CSUF_106_22	AATGATACGGCGACCACCGAGATCTACAC	GACACTAC	TCGTCGGCAGCGTC	AATGATACGGCGACCACCGAGATCTACACGACACTACTCGTCGGCAGCGTC	CAAGCAGAAGACGGCATACGAGAT	ACTGGCTA	GTCTCGTGGGCTCGG	CAAGCAGAAGACGGCATACGAGATACTGGCTAGTCTCGTGGGCTCGG
CSUF_104_31	AATGATACGGCGACCACCGAGATCTACAC	GACACTAC	TCGTCGGCAGCGTC	AATGATACGGCGACCACCGAGATCTACACGACACTACTCGTCGGCAGCGTC	CAAGCAGAAGACGGCATACGAGAT	GTTAGCCA	GTCTCGTGGGCTCGG	CAAGCAGAAGACGGCATACGAGATGTTAGCCAGTCTCGTGGGCTCGG
UCR_103_03	AATGATACGGCGACCACCGAGATCTACAC	CCGATTGA	TCGTCGGCAGCGTC	AATGATACGGCGACCACCGAGATCTACACCCGATTGATCGTCGGCAGCGTC	CAAGCAGAAGACGGCATACGAGAT	ATAATACC	GTCTCGTGGGCTCGG	CAAGCAGAAGACGGCATACGAGATATAATACCGTCTCGTGGGCTCGG
UCR_117_14	AATGATACGGCGACCACCGAGATCTACAC	CCGATTGA	TCGTCGGCAGCGTC	AATGATACGGCGACCACCGAGATCTACACCCGATTGATCGTCGGCAGCGTC	CAAGCAGAAGACGGCATACGAGAT	CAACTAAT	GTCTCGTGGGCTCGG	CAAGCAGAAGACGGCATACGAGATCAACTAATGTCTCGTGGGCTCGG
UCR_119_25	AATGATACGGCGACCACCGAGATCTACAC	CCGATTGA	TCGTCGGCAGCGTC	AATGATACGGCGACCACCGAGATCTACACCCGATTGATCGTCGGCAGCGTC	CAAGCAGAAGACGGCATACGAGAT	CCGCGGTA	GTCTCGTGGGCTCGG	CAAGCAGAAGACGGCATACGAGATCCGCGGTAGTCTCGTGGGCTCGG
UCR_120_33	AATGATACGGCGACCACCGAGATCTACAC	CCGATTGA	TCGTCGGCAGCGTC	AATGATACGGCGACCACCGAGATCTACACCCGATTGATCGTCGGCAGCGTC	CAAGCAGAAGACGGCATACGAGAT	CTTCCTTC	GTCTCGTGGGCTCGG	CAAGCAGAAGACGGCATACGAGATCTTCCTTCGTCTCGTGGGCTCGG
SCBG_004_04	AATGATACGGCGACCACCGAGATCTACAC	CCGATTGA	TCGTCGGCAGCGTC	AATGATACGGCGACCACCGAGATCTACACCCGATTGATCGTCGGCAGCGTC	CAAGCAGAAGACGGCATACGAGAT	AGAGAGAG	GTCTCGTGGGCTCGG	CAAGCAGAAGACGGCATACGAGATAGAGAGAGGTCTCGTGGGCTCGG
SCBG_125_12	AATGATACGGCGACCACCGAGATCTACAC	CCGATTGA	TCGTCGGCAGCGTC	AATGATACGGCGACCACCGAGATCTACACCCGATTGATCGTCGGCAGCGTC	CAAGCAGAAGACGGCATACGAGAT	GCAACGCC	GTCTCGTGGGCTCGG	CAAGCAGAAGACGGCATACGAGATGCAACGCCGTCTCGTGGGCTCGG
SCBG_107_21	AATGATACGGCGACCACCGAGATCTACAC	CCGATTGA	TCGTCGGCAGCGTC	AATGATACGGCGACCACCGAGATCTACACCCGATTGATCGTCGGCAGCGTC	CAAGCAGAAGACGGCATACGAGAT	ACTGGCTA	GTCTCGTGGGCTCGG	CAAGCAGAAGACGGCATACGAGATACTGGCTAGTCTCGTGGGCTCGG
SCBG_105_31	AATGATACGGCGACCACCGAGATCTACAC	CCGATTGA	TCGTCGGCAGCGTC	AATGATACGGCGACCACCGAGATCTACACCCGATTGATCGTCGGCAGCGTC	CAAGCAGAAGACGGCATACGAGAT	GTTAGCCA	GTCTCGTGGGCTCGG	CAAGCAGAAGACGGCATACGAGATGTTAGCCAGTCTCGTGGGCTCGG
CSUF_004_04	AATGATACGGCGACCACCGAGATCTACAC	TGGCTAAC	TCGTCGGCAGCGTC	AATGATACGGCGACCACCGAGATCTACACTGGCTAACTCGTCGGCAGCGTC	CAAGCAGAAGACGGCATACGAGAT	ATAATACC	GTCTCGTGGGCTCGG	CAAGCAGAAGACGGCATACGAGATATAATACCGTCTCGTGGGCTCGG
CSUF_113_14	AATGATACGGCGACCACCGAGATCTACAC	TGGCTAAC	TCGTCGGCAGCGTC	AATGATACGGCGACCACCGAGATCTACACTGGCTAACTCGTCGGCAGCGTC	CAAGCAGAAGACGGCATACGAGAT	CAACTAAT	GTCTCGTGGGCTCGG	CAAGCAGAAGACGGCATACGAGATCAACTAATGTCTCGTGGGCTCGG
CSUF_106_23	AATGATACGGCGACCACCGAGATCTACAC	TGGCTAAC	TCGTCGGCAGCGTC	AATGATACGGCGACCACCGAGATCTACACTGGCTAACTCGTCGGCAGCGTC	CAAGCAGAAGACGGCATACGAGAT	CCGCGGTA	GTCTCGTGGGCTCGG	CAAGCAGAAGACGGCATACGAGATCCGCGGTAGTCTCGTGGGCTCGG
CSUF_101_32	AATGATACGGCGACCACCGAGATCTACAC	TGGCTAAC	TCGTCGGCAGCGTC	AATGATACGGCGACCACCGAGATCTACACTGGCTAACTCGTCGGCAGCGTC	CAAGCAGAAGACGGCATACGAGAT	CTTCCTTC	GTCTCGTGGGCTCGG	CAAGCAGAAGACGGCATACGAGATCTTCCTTCGTCTCGTGGGCTCGG
UCR_103_05	AATGATACGGCGACCACCGAGATCTACAC	TGGCTAAC	TCGTCGGCAGCGTC	AATGATACGGCGACCACCGAGATCTACACTGGCTAACTCGTCGGCAGCGTC	CAAGCAGAAGACGGCATACGAGAT	AGAGAGAG	GTCTCGTGGGCTCGG	CAAGCAGAAGACGGCATACGAGATAGAGAGAGGTCTCGTGGGCTCGG
UCR_117_15	AATGATACGGCGACCACCGAGATCTACAC	TGGCTAAC	TCGTCGGCAGCGTC	AATGATACGGCGACCACCGAGATCTACACTGGCTAACTCGTCGGCAGCGTC	CAAGCAGAAGACGGCATACGAGAT	GCAACGCC	GTCTCGTGGGCTCGG	CAAGCAGAAGACGGCATACGAGATGCAACGCCGTCTCGTGGGCTCGG
UCR_123_26	AATGATACGGCGACCACCGAGATCTACAC	TGGCTAAC	TCGTCGGCAGCGTC	AATGATACGGCGACCACCGAGATCTACACTGGCTAACTCGTCGGCAGCGTC	CAAGCAGAAGACGGCATACGAGAT	ACTGGCTA	GTCTCGTGGGCTCGG	CAAGCAGAAGACGGCATACGAGATACTGGCTAGTCTCGTGGGCTCGG
UCR_120_34	AATGATACGGCGACCACCGAGATCTACAC	TGGCTAAC	TCGTCGGCAGCGTC	AATGATACGGCGACCACCGAGATCTACACTGGCTAACTCGTCGGCAGCGTC	CAAGCAGAAGACGGCATACGAGAT	GTTAGCCA	GTCTCGTGGGCTCGG	CAAGCAGAAGACGGCATACGAGATGTTAGCCAGTCTCGTGGGCTCGG
SCBG_005_05	AATGATACGGCGACCACCGAGATCTACAC	AAGAGGAG	TCGTCGGCAGCGTC	AATGATACGGCGACCACCGAGATCTACACAAGAGGAGTCGTCGGCAGCGTC	CAAGCAGAAGACGGCATACGAGAT	ATAATACC	GTCTCGTGGGCTCGG	CAAGCAGAAGACGGCATACGAGATATAATACCGTCTCGTGGGCTCGG
SCBG_125_14	AATGATACGGCGACCACCGAGATCTACAC	AAGAGGAG	TCGTCGGCAGCGTC	AATGATACGGCGACCACCGAGATCTACACAAGAGGAGTCGTCGGCAGCGTC	CAAGCAGAAGACGGCATACGAGAT	CAACTAAT	GTCTCGTGGGCTCGG	CAAGCAGAAGACGGCATACGAGATCAACTAATGTCTCGTGGGCTCGG
SCBG_107_22	AATGATACGGCGACCACCGAGATCTACAC	AAGAGGAG	TCGTCGGCAGCGTC	AATGATACGGCGACCACCGAGATCTACACAAGAGGAGTCGTCGGCAGCGTC	CAAGCAGAAGACGGCATACGAGAT	CCGCGGTA	GTCTCGTGGGCTCGG	CAAGCAGAAGACGGCATACGAGATCCGCGGTAGTCTCGTGGGCTCGG
SCBG_105_32	AATGATACGGCGACCACCGAGATCTACAC	AAGAGGAG	TCGTCGGCAGCGTC	AATGATACGGCGACCACCGAGATCTACACAAGAGGAGTCGTCGGCAGCGTC	CAAGCAGAAGACGGCATACGAGAT	CTTCCTTC	GTCTCGTGGGCTCGG	CAAGCAGAAGACGGCATACGAGATCTTCCTTCGTCTCGTGGGCTCGG
CSUF_005_05	AATGATACGGCGACCACCGAGATCTACAC	AAGAGGAG	TCGTCGGCAGCGTC	AATGATACGGCGACCACCGAGATCTACACAAGAGGAGTCGTCGGCAGCGTC	CAAGCAGAAGACGGCATACGAGAT	AGAGAGAG	GTCTCGTGGGCTCGG	CAAGCAGAAGACGGCATACGAGATAGAGAGAGGTCTCGTGGGCTCGG
CSUF_113_15	AATGATACGGCGACCACCGAGATCTACAC	AAGAGGAG	TCGTCGGCAGCGTC	AATGATACGGCGACCACCGAGATCTACACAAGAGGAGTCGTCGGCAGCGTC	CAAGCAGAAGACGGCATACGAGAT	GCAACGCC	GTCTCGTGGGCTCGG	CAAGCAGAAGACGGCATACGAGATGCAACGCCGTCTCGTGGGCTCGG
CSUF_106_24	AATGATACGGCGACCACCGAGATCTACAC	AAGAGGAG	TCGTCGGCAGCGTC	AATGATACGGCGACCACCGAGATCTACACAAGAGGAGTCGTCGGCAGCGTC	CAAGCAGAAGACGGCATACGAGAT	ACTGGCTA	GTCTCGTGGGCTCGG	CAAGCAGAAGACGGCATACGAGATACTGGCTAGTCTCGTGGGCTCGG
CSUF_101_33	AATGATACGGCGACCACCGAGATCTACAC	AAGAGGAG	TCGTCGGCAGCGTC	AATGATACGGCGACCACCGAGATCTACACAAGAGGAGTCGTCGGCAGCGTC	CAAGCAGAAGACGGCATACGAGAT	GTTAGCCA	GTCTCGTGGGCTCGG	CAAGCAGAAGACGGCATACGAGATGTTAGCCAGTCTCGTGGGCTCGG
UCR_103_06	AATGATACGGCGACCACCGAGATCTACAC	TGATTAGT	TCGTCGGCAGCGTC	AATGATACGGCGACCACCGAGATCTACACTGATTAGTTCGTCGGCAGCGTC	CAAGCAGAAGACGGCATACGAGAT	ATAATACC	GTCTCGTGGGCTCGG	CAAGCAGAAGACGGCATACGAGATATAATACCGTCTCGTGGGCTCGG
UCR_117_17	AATGATACGGCGACCACCGAGATCTACAC	TGATTAGT	TCGTCGGCAGCGTC	AATGATACGGCGACCACCGAGATCTACACTGATTAGTTCGTCGGCAGCGTC	CAAGCAGAAGACGGCATACGAGAT	CAACTAAT	GTCTCGTGGGCTCGG	CAAGCAGAAGACGGCATACGAGATCAACTAATGTCTCGTGGGCTCGG
UCR_123_27	AATGATACGGCGACCACCGAGATCTACAC	TGATTAGT	TCGTCGGCAGCGTC	AATGATACGGCGACCACCGAGATCTACACTGATTAGTTCGTCGGCAGCGTC	CAAGCAGAAGACGGCATACGAGAT	CCGCGGTA	GTCTCGTGGGCTCGG	CAAGCAGAAGACGGCATACGAGATCCGCGGTAGTCTCGTGGGCTCGG
UCR_120_35	AATGATACGGCGACCACCGAGATCTACAC	TGATTAGT	TCGTCGGCAGCGTC	AATGATACGGCGACCACCGAGATCTACACTGATTAGTTCGTCGGCAGCGTC	CAAGCAGAAGACGGCATACGAGAT	CTTCCTTC	GTCTCGTGGGCTCGG	CAAGCAGAAGACGGCATACGAGATCTTCCTTCGTCTCGTGGGCTCGG
SCBG_006_06	AATGATACGGCGACCACCGAGATCTACAC	TGATTAGT	TCGTCGGCAGCGTC	AATGATACGGCGACCACCGAGATCTACACTGATTAGTTCGTCGGCAGCGTC	CAAGCAGAAGACGGCATACGAGAT	AGAGAGAG	GTCTCGTGGGCTCGG	CAAGCAGAAGACGGCATACGAGATAGAGAGAGGTCTCGTGGGCTCGG
SCBG_125_15	AATGATACGGCGACCACCGAGATCTACAC	TGATTAGT	TCGTCGGCAGCGTC	AATGATACGGCGACCACCGAGATCTACACTGATTAGTTCGTCGGCAGCGTC	CAAGCAGAAGACGGCATACGAGAT	GCAACGCC	GTCTCGTGGGCTCGG	CAAGCAGAAGACGGCATACGAGATGCAACGCCGTCTCGTGGGCTCGG
SCBG_107_25	AATGATACGGCGACCACCGAGATCTACAC	TGATTAGT	TCGTCGGCAGCGTC	AATGATACGGCGACCACCGAGATCTACACTGATTAGTTCGTCGGCAGCGTC	CAAGCAGAAGACGGCATACGAGAT	ACTGGCTA	GTCTCGTGGGCTCGG	CAAGCAGAAGACGGCATACGAGATACTGGCTAGTCTCGTGGGCTCGG
SCBG_124_33	AATGATACGGCGACCACCGAGATCTACAC	TGATTAGT	TCGTCGGCAGCGTC	AATGATACGGCGACCACCGAGATCTACACTGATTAGTTCGTCGGCAGCGTC	CAAGCAGAAGACGGCATACGAGAT	GTTAGCCA	GTCTCGTGGGCTCGG	CAAGCAGAAGACGGCATACGAGATGTTAGCCAGTCTCGTGGGCTCGG
CSUF_006_06	AATGATACGGCGACCACCGAGATCTACAC	AGTGTCGT	TCGTCGGCAGCGTC	AATGATACGGCGACCACCGAGATCTACACAGTGTCGTTCGTCGGCAGCGTC	CAAGCAGAAGACGGCATACGAGAT	ATAATACC	GTCTCGTGGGCTCGG	CAAGCAGAAGACGGCATACGAGATATAATACCGTCTCGTGGGCTCGG
CSUF_122_17	AATGATACGGCGACCACCGAGATCTACAC	AGTGTCGT	TCGTCGGCAGCGTC	AATGATACGGCGACCACCGAGATCTACACAGTGTCGTTCGTCGGCAGCGTC	CAAGCAGAAGACGGCATACGAGAT	CAACTAAT	GTCTCGTGGGCTCGG	CAAGCAGAAGACGGCATACGAGATCAACTAATGTCTCGTGGGCTCGG
CSUF_106_25	AATGATACGGCGACCACCGAGATCTACAC	AGTGTCGT	TCGTCGGCAGCGTC	AATGATACGGCGACCACCGAGATCTACACAGTGTCGTTCGTCGGCAGCGTC	CAAGCAGAAGACGGCATACGAGAT	CCGCGGTA	GTCTCGTGGGCTCGG	CAAGCAGAAGACGGCATACGAGATCCGCGGTAGTCTCGTGGGCTCGG
CSUF_101_34	AATGATACGGCGACCACCGAGATCTACAC	AGTGTCGT	TCGTCGGCAGCGTC	AATGATACGGCGACCACCGAGATCTACACAGTGTCGTTCGTCGGCAGCGTC	CAAGCAGAAGACGGCATACGAGAT	CTTCCTTC	GTCTCGTGGGCTCGG	CAAGCAGAAGACGGCATACGAGATCTTCCTTCGTCTCGTGGGCTCGG
UCR_117_07	AATGATACGGCGACCACCGAGATCTACAC	AGTGTCGT	TCGTCGGCAGCGTC	AATGATACGGCGACCACCGAGATCTACACAGTGTCGTTCGTCGGCAGCGTC	CAAGCAGAAGACGGCATACGAGAT	AGAGAGAG	GTCTCGTGGGCTCGG	CAAGCAGAAGACGGCATACGAGATAGAGAGAGGTCTCGTGGGCTCGG
UCR_119_18	AATGATACGGCGACCACCGAGATCTACAC	AGTGTCGT	TCGTCGGCAGCGTC	AATGATACGGCGACCACCGAGATCTACACAGTGTCGTTCGTCGGCAGCGTC	CAAGCAGAAGACGGCATACGAGAT	GCAACGCC	GTCTCGTGGGCTCGG	CAAGCAGAAGACGGCATACGAGATGCAACGCCGTCTCGTGGGCTCGG
UCR_123_28	AATGATACGGCGACCACCGAGATCTACAC	AGTGTCGT	TCGTCGGCAGCGTC	AATGATACGGCGACCACCGAGATCTACACAGTGTCGTTCGTCGGCAGCGTC	CAAGCAGAAGACGGCATACGAGAT	ACTGGCTA	GTCTCGTGGGCTCGG	CAAGCAGAAGACGGCATACGAGATACTGGCTAGTCTCGTGGGCTCGG
UCR_120_36	AATGATACGGCGACCACCGAGATCTACAC	AGTGTCGT	TCGTCGGCAGCGTC	AATGATACGGCGACCACCGAGATCTACACAGTGTCGTTCGTCGGCAGCGTC	CAAGCAGAAGACGGCATACGAGAT	GTTAGCCA	GTCTCGTGGGCTCGG	CAAGCAGAAGACGGCATACGAGATGTTAGCCAGTCTCGTGGGCTCGG
SCBG_007_07	AATGATACGGCGACCACCGAGATCTACAC	GAGGAGAA	TCGTCGGCAGCGTC	AATGATACGGCGACCACCGAGATCTACACGAGGAGAATCGTCGGCAGCGTC	CAAGCAGAAGACGGCATACGAGAT	ATAATACC	GTCTCGTGGGCTCGG	CAAGCAGAAGACGGCATACGAGATATAATACCGTCTCGTGGGCTCGG
SCBG_125_16	AATGATACGGCGACCACCGAGATCTACAC	GAGGAGAA	TCGTCGGCAGCGTC	AATGATACGGCGACCACCGAGATCTACACGAGGAGAATCGTCGGCAGCGTC	CAAGCAGAAGACGGCATACGAGAT	CAACTAAT	GTCTCGTGGGCTCGG	CAAGCAGAAGACGGCATACGAGATCAACTAATGTCTCGTGGGCTCGG
SCBG_111_26	AATGATACGGCGACCACCGAGATCTACAC	GAGGAGAA	TCGTCGGCAGCGTC	AATGATACGGCGACCACCGAGATCTACACGAGGAGAATCGTCGGCAGCGTC	CAAGCAGAAGACGGCATACGAGAT	CCGCGGTA	GTCTCGTGGGCTCGG	CAAGCAGAAGACGGCATACGAGATCCGCGGTAGTCTCGTGGGCTCGG
SCBG_124_34	AATGATACGGCGACCACCGAGATCTACAC	GAGGAGAA	TCGTCGGCAGCGTC	AATGATACGGCGACCACCGAGATCTACACGAGGAGAATCGTCGGCAGCGTC	CAAGCAGAAGACGGCATACGAGAT	CTTCCTTC	GTCTCGTGGGCTCGG	CAAGCAGAAGACGGCATACGAGATCTTCCTTCGTCTCGTGGGCTCGG
CSUF_121_07	AATGATACGGCGACCACCGAGATCTACAC	GAGGAGAA	TCGTCGGCAGCGTC	AATGATACGGCGACCACCGAGATCTACACGAGGAGAATCGTCGGCAGCGTC	CAAGCAGAAGACGGCATACGAGAT	AGAGAGAG	GTCTCGTGGGCTCGG	CAAGCAGAAGACGGCATACGAGATAGAGAGAGGTCTCGTGGGCTCGG
CSUF_122_18	AATGATACGGCGACCACCGAGATCTACAC	GAGGAGAA	TCGTCGGCAGCGTC	AATGATACGGCGACCACCGAGATCTACACGAGGAGAATCGTCGGCAGCGTC	CAAGCAGAAGACGGCATACGAGAT	GCAACGCC	GTCTCGTGGGCTCGG	CAAGCAGAAGACGGCATACGAGATGCAACGCCGTCTCGTGGGCTCGG
CSUF_104_27	AATGATACGGCGACCACCGAGATCTACAC	GAGGAGAA	TCGTCGGCAGCGTC	AATGATACGGCGACCACCGAGATCTACACGAGGAGAATCGTCGGCAGCGTC	CAAGCAGAAGACGGCATACGAGAT	ACTGGCTA	GTCTCGTGGGCTCGG	CAAGCAGAAGACGGCATACGAGATACTGGCTAGTCTCGTGGGCTCGG
CSUF_101_35	AATGATACGGCGACCACCGAGATCTACAC	GAGGAGAA	TCGTCGGCAGCGTC	AATGATACGGCGACCACCGAGATCTACACGAGGAGAATCGTCGGCAGCGTC	CAAGCAGAAGACGGCATACGAGAT	GTTAGCCA	GTCTCGTGGGCTCGG	CAAGCAGAAGACGGCATACGAGATGTTAGCCAGTCTCGTGGGCTCGG
UCR_117_09	AATGATACGGCGACCACCGAGATCTACAC	CGGCTGGT	TCGTCGGCAGCGTC	AATGATACGGCGACCACCGAGATCTACACCGGCTGGTTCGTCGGCAGCGTC	CAAGCAGAAGACGGCATACGAGAT	ATAATACC	GTCTCGTGGGCTCGG	CAAGCAGAAGACGGCATACGAGATATAATACCGTCTCGTGGGCTCGG
UCR_119_21	AATGATACGGCGACCACCGAGATCTACAC	CGGCTGGT	TCGTCGGCAGCGTC	AATGATACGGCGACCACCGAGATCTACACCGGCTGGTTCGTCGGCAGCGTC	CAAGCAGAAGACGGCATACGAGAT	CAACTAAT	GTCTCGTGGGCTCGG	CAAGCAGAAGACGGCATACGAGATCAACTAATGTCTCGTGGGCTCGG
UCR_123_29	AATGATACGGCGACCACCGAGATCTACAC	CGGCTGGT	TCGTCGGCAGCGTC	AATGATACGGCGACCACCGAGATCTACACCGGCTGGTTCGTCGGCAGCGTC	CAAGCAGAAGACGGCATACGAGAT	CCGCGGTA	GTCTCGTGGGCTCGG	CAAGCAGAAGACGGCATACGAGATCCGCGGTAGTCTCGTGGGCTCGG
UCR_120_37	AATGATACGGCGACCACCGAGATCTACAC	CGGCTGGT	TCGTCGGCAGCGTC	AATGATACGGCGACCACCGAGATCTACACCGGCTGGTTCGTCGGCAGCGTC	CAAGCAGAAGACGGCATACGAGAT	CTTCCTTC	GTCTCGTGGGCTCGG	CAAGCAGAAGACGGCATACGAGATCTTCCTTCGTCTCGTGGGCTCGG
SCBG_008_08	AATGATACGGCGACCACCGAGATCTACAC	CGGCTGGT	TCGTCGGCAGCGTC	AATGATACGGCGACCACCGAGATCTACACCGGCTGGTTCGTCGGCAGCGTC	CAAGCAGAAGACGGCATACGAGAT	AGAGAGAG	GTCTCGTGGGCTCGG	CAAGCAGAAGACGGCATACGAGATAGAGAGAGGTCTCGTGGGCTCGG
SCBG_125_17	AATGATACGGCGACCACCGAGATCTACAC	CGGCTGGT	TCGTCGGCAGCGTC	AATGATACGGCGACCACCGAGATCTACACCGGCTGGTTCGTCGGCAGCGTC	CAAGCAGAAGACGGCATACGAGAT	GCAACGCC	GTCTCGTGGGCTCGG	CAAGCAGAAGACGGCATACGAGATGCAACGCCGTCTCGTGGGCTCGG
SCBG_111_27	AATGATACGGCGACCACCGAGATCTACAC	CGGCTGGT	TCGTCGGCAGCGTC	AATGATACGGCGACCACCGAGATCTACACCGGCTGGTTCGTCGGCAGCGTC	CAAGCAGAAGACGGCATACGAGAT	ACTGGCTA	GTCTCGTGGGCTCGG	CAAGCAGAAGACGGCATACGAGATACTGGCTAGTCTCGTGGGCTCGG
SCBG_124_35	AATGATACGGCGACCACCGAGATCTACAC	CGGCTGGT	TCGTCGGCAGCGTC	AATGATACGGCGACCACCGAGATCTACACCGGCTGGTTCGTCGGCAGCGTC	CAAGCAGAAGACGGCATACGAGAT	GTTAGCCA	GTCTCGTGGGCTCGG	CAAGCAGAAGACGGCATACGAGATGTTAGCCAGTCTCGTGGGCTCGG
CSUF_121_08	AATGATACGGCGACCACCGAGATCTACAC	GGCATTGT	TCGTCGGCAGCGTC	AATGATACGGCGACCACCGAGATCTACACGGCATTGTTCGTCGGCAGCGTC	CAAGCAGAAGACGGCATACGAGAT	ATAATACC	GTCTCGTGGGCTCGG	CAAGCAGAAGACGGCATACGAGATATAATACCGTCTCGTGGGCTCGG
CSUF_122_19	AATGATACGGCGACCACCGAGATCTACAC	GGCATTGT	TCGTCGGCAGCGTC	AATGATACGGCGACCACCGAGATCTACACGGCATTGTTCGTCGGCAGCGTC	CAAGCAGAAGACGGCATACGAGAT	CAACTAAT	GTCTCGTGGGCTCGG	CAAGCAGAAGACGGCATACGAGATCAACTAATGTCTCGTGGGCTCGG
CSUF_104_28	AATGATACGGCGACCACCGAGATCTACAC	GGCATTGT	TCGTCGGCAGCGTC	AATGATACGGCGACCACCGAGATCTACACGGCATTGTTCGTCGGCAGCGTC	CAAGCAGAAGACGGCATACGAGAT	CCGCGGTA	GTCTCGTGGGCTCGG	CAAGCAGAAGACGGCATACGAGATCCGCGGTAGTCTCGTGGGCTCGG
CSUF_101_36	AATGATACGGCGACCACCGAGATCTACAC	GGCATTGT	TCGTCGGCAGCGTC	AATGATACGGCGACCACCGAGATCTACACGGCATTGTTCGTCGGCAGCGTC	CAAGCAGAAGACGGCATACGAGAT	CTTCCTTC	GTCTCGTGGGCTCGG	CAAGCAGAAGACGGCATACGAGATCTTCCTTCGTCTCGTGGGCTCGG
UCR_117_10	AATGATACGGCGACCACCGAGATCTACAC	GGCATTGT	TCGTCGGCAGCGTC	AATGATACGGCGACCACCGAGATCTACACGGCATTGTTCGTCGGCAGCGTC	CAAGCAGAAGACGGCATACGAGAT	AGAGAGAG	GTCTCGTGGGCTCGG	CAAGCAGAAGACGGCATACGAGATAGAGAGAGGTCTCGTGGGCTCGG
UCR_119_22	AATGATACGGCGACCACCGAGATCTACAC	GGCATTGT	TCGTCGGCAGCGTC	AATGATACGGCGACCACCGAGATCTACACGGCATTGTTCGTCGGCAGCGTC	CAAGCAGAAGACGGCATACGAGAT	GCAACGCC	GTCTCGTGGGCTCGG	CAAGCAGAAGACGGCATACGAGATGCAACGCCGTCTCGTGGGCTCGG
UCR_123_30	AATGATACGGCGACCACCGAGATCTACAC	GGCATTGT	TCGTCGGCAGCGTC	AATGATACGGCGACCACCGAGATCTACACGGCATTGTTCGTCGGCAGCGTC	CAAGCAGAAGACGGCATACGAGAT	ACTGGCTA	GTCTCGTGGGCTCGG	CAAGCAGAAGACGGCATACGAGATACTGGCTAGTCTCGTGGGCTCGG
UCR_120_38	AATGATACGGCGACCACCGAGATCTACAC	GGCATTGT	TCGTCGGCAGCGTC	AATGATACGGCGACCACCGAGATCTACACGGCATTGTTCGTCGGCAGCGTC	CAAGCAGAAGACGGCATACGAGAT	GTTAGCCA	GTCTCGTGGGCTCGG	CAAGCAGAAGACGGCATACGAGATGTTAGCCAGTCTCGTGGGCTCGG
