# Supplementary material for: Characterizing the nectar microbiome of the non-native tropical milkweed, Asclepias curassavica, in an urban environment
Source: PLoS One. 2020 Sep 2;15(9):e0237561. doi: 10.1371/journal.pone.0237561 (PMC7467256; doi:10.1371/journal.pone.0237561)
Supplement: S2 Table — This table identifies the floral visitors recorded at each of the Asclepias curassavica umbels. (XLSX) [file pone.0237561.s002.xlsx]

## Sheet: visitor_counts
			California State Unviersity Fullerton Arboretum																																			South Coast Botanic Garden
Common name	Scientific name	CSUF_001_01	CSUF_002_02	CSUF_003_03	CSUF_005_05	CSUF_006_06	CSUF_101_32	CSUF_101_33	CSUF_101_34	CSUF_101_35	CSUF_101_36	CSUF_104_27	CSUF_104_28	CSUF_104_29	CSUF_104_30	CSUF_104_31	CSUF_106_22	CSUF_106_23	CSUF_106_24	CSUF_106_25	CSUF_106_26	CSUF_113_12	CSUF_113_13	CSUF_113_14	CSUF_113_15	CSUF_113_16	CSUF_121_07	CSUF_121_08	CSUF_121_09	CSUF_121_10	CSUF_121_11	CSUF_122_17	CSUF_122_18	CSUF_122_19	CSUF_122_20	CSUF_122_21	SCBG_001_01	SCBG_002_02	SCBG_003_03	SCBG_004_04	SCBG_005_05	SCBG_006_06	SCBG_007_07	SCBG_008_08	SCBG_008_09	SCBG_105_30	SCBG_105_31	SCBG_105_32	SCBG_107_20
ants	Formicidae	0	0	0	0	0	0	0	0	0	0	0	0	0	0	0	0	0	0	0	0	0	0	0	0	0	0	0	0	0	0	0	0	0	0	0	0	0	0	0	0	0	0	1	0	0	0	0	0
milkweed beetle	Oncopeltus fasciatus	1	0	0	0	1	0	0	0	0	0	0	0	0	1	1	0	0	0	0	0	0	0	0	0	0	0	0	0	0	0	1	1	0	1	0	0	0	0	0	0	0	0	0	0	0	0	0	0
fly	Muscidae	0	0	0	0	1	1	1	1	0	0	1	0	1	3	1	0	0	0	1	0	0	2	0	0	0	0	0	0	0	0	1	1	0	0	0	0	0	0	2	0	0	1	0	0	0	0	0	0
cucumber beetle	Diabrotica undecimpunctata	0	0	0	0	0	0	0	0	0	0	0	0	0	0	0	0	0	0	0	0	0	0	0	0	0	0	0	0	0	0	0	0	0	0	0	0	0	0	0	0	0	0	0	0	0	0	0	0
honey bee	Apis mellifera	9	8	11	8	6	35	24	25	16	11	27	26	29	34	32	41	37	26	24	32	2	7	7	1	4	18	10	5	16	11	14	18	13	15	18	11	15	11	7	7	7	0	2	2	32	32	11	5
monarch	Danaus plexippus	0	0	1	0	0	9	1	1	0	0	5	5	0	2	0	2	2	0	0	2	0	4	0	0	0	2	4	4	2	6	1	1	2	0	0	0	0	0	1	1	1	0	0	0	0	0	0	0
small fly	Muscidae	0	0	0	0	0	0	0	0	0	0	0	0	0	0	0	0	0	0	0	0	0	0	0	0	0	0	0	0	0	0	0	0	0	0	0	0	0	0	0	0	0	0	0	0	0	0	0	0
solitary bee	Apidae	0	0	0	0	0	0	0	0	0	0	0	0	0	0	0	0	0	0	0	0	0	0	0	0	0	0	0	0	0	0	0	0	0	0	0	0	0	0	0	0	0	1	0	0	0	0	0	0
tiny fly	Muscidae	0	0	1	0	0	1	1	0	0	0	0	1	1	0	1	0	0	0	1	0	0	1	0	2	0	0	0	0	0	0	1	0	0	0	0	0	0	0	1	0	0	0	0	0	1	0	0	0
tiny bee	Apidae	0	0	0	0	0	0	0	0	0	0	0	0	0	0	0	0	0	0	0	0	0	0	0	0	0	0	0	0	0	0	0	0	0	0	0	0	0	0	0	0	0	0	0	0	0	1	0	0
wasp	Polistes dominula	0	0	0	0	0	0	0	0	0	0	0	0	0	0	0	0	0	0	0	0	0	0	0	0	0	0	0	0	0	0	0	0	0	0	0	0	0	0	0	0	0	1	0	0	1	0	0	0
Western tiger swallowtail	Popilia rutulus	0	0	0	0	0	0	0	0	0	0	0	0	0	0	0	0	0	0	0	0	0	0	0	1	0	0	0	1	0	0	0	0	0	0	0	0	0	0	0	0	0	0	0	0	0	0	0	0
funereal duskwing	Fulgoraecia exigua	0	0	0	0	0	0	0	0	0	0	0	0	0	0	0	0	0	0	0	0	0	0	0	0	0	0	0	0	0	0	0	0	0	0	0	0	0	0	0	0	0	0	0	0	0	0	0	0
Anna's hummingbird	Calypte anna	0	0	0	0	0	0	0	0	0	0	0	0	0	0	0	0	0	0	0	0	0	0	0	0	0	0	0	0	0	0	0	0	0	0	0	0	0	0	0	0	0	0	0	0	0	0	0	0
tarantula hawk wasp	Pepsis grossa	0	0	0	0	0	0	0	0	0	0	0	0	0	0	0	0	0	0	0	0	0	0	0	0	0	0	0	0	0	0	0	0	0	0	0	0	0	0	0	0	0	0	0	0	0	0	0	0
marine blue butterfly	Leptotes marina	0	0	0	0	0	0	0	0	0	0	0	0	0	0	0	0	0	0	0	0	0	0	0	0	0	0	0	0	0	0	0	0	0	0	0	0	0	0	0	0	0	0	0	0	0	0	0	0
[truncated: 57 more columns]
